# Supplementary material for: Implementation and utility of an online psychological assessment tool in youth soccer players: a one-year longitudinal study
Source: Front Sports Act Living. 2026 Jan 26;8:1733902. doi: 10.3389/fspor.2026.1733902 (PMC12883758; doi:10.3389/fspor.2026.1733902)
Supplement: Supplementary file 2 [file Table2.xlsx]

## Sheet: Supplementary Table 1
ID	Grade	2024													2025			Total
		Pre-season					First half of the season				Second half of the season				Off-season
		Mar	Apr	May	Jun		Jul	Aug	Sep		Oct	Nov	Dec		Jan	Feb	Mar
1	Grade 7			1			1		1		1	1						5
2	Grade 7			1	1		1	1	1						1		1	7
3	Grade 7		1				1	1			1	1				1	1	7
4	Grade 7			1			1	1										3
5	Grade 7		1		1		1		1				1		1	1		7
6	Grade 7			1			1	1					1				1	5
7	Grade 7			1			1	1			1	1			1	1		7
8	Grade 7			1			1	1			1	1	1					6
9	Grade 7			1	1		1	1			1	1						6
10	Grade 7			1			1	1			1							4
11	Grade 7			1	1				1		1				1	1	1	7
12	Grade 7			1			1	1			1		1			1		6
13	Grade 7			1			1	1			1							4
14	Grade 7			1														1
15	Grade 7			1			1											2
16	Grade 7			1				1										2
17	Grade 7			1			1		1							1		4
18	Grade 7			1			1				1							3
19	Grade 7			1			1	1							1			4
20	Grade 7						1	1										2
21	Grade 7						1											1
22	Grade 7							1			1	1	1			1		5
23	Grade 7		1		1		1	1			1	1	1		1	1	1	10
24	Grade 8			1			1	1			1		1					5
25	Grade 8	1		1	1			1	1			1	1		1	1	1	10
26	Grade 8	1		1			1	1	1				1		1	1		8
27	Grade 8	1			1		1	1	1			1	1		1		1	9
28	Grade 8	1		1			1		1									4
29	Grade 8	1		1			1		1		1					1	1	7
30	Grade 8			1			1	1			1							4
31	Grade 8			1				1			1				1	1	1	6
32	Grade 8	1		1				1	1		1	1	1		1		1	9
33	Grade 8			1	1			1	1			1	1			1	1	8
34	Grade 8			1			1		1									3
35	Grade 8			1														1
36	Grade 8	1		1				1			1	1						5
37	Grade 8			1			1		1		1		1					5
38	Grade 8			1				1			1				1			4
39	Grade 8							1			1							2
40	Grade 8			1			1	1	1		1	1	1					7
41	Grade 8			1													1	2
42	Grade 8						1											1
43	Grade 8							1	1				1					3
44	Grade 8														1	1	1	3
45	Grade 9	1					1									1		3
46	Grade 9	1	1				1											3
47	Grade 9	1		1			1	1			1		1					6
48	Grade 9						1											1
49	Grade 9			1			1	1			1	1	1		1	1	1	9
50	Grade 9			1				1										2
51	Grade 9	1	1		1		1	1	1			1	1		1	1	1	11
52	Grade 9										1							1
53	Grade 9															1	1	2
54	Grade 9																1	1
55	Grade 9																1	1
56	Grade 9																1	1
57	Grade 10				1													1
58	Grade 10	1																1
59	Grade 10				1			1				1						3
60	Grade 10			1	1			1			1		1				1	6
61	Grade 10				1				1									2
62	Grade 10				1													1
63	Grade 10				1			1			1							3
64	Grade 10			1	1			1	1			1	1		1	1	1	9
65	Grade 10			1	1													2
66	Grade 10			1	1													2
67	Grade 10			1	1													2
68	Grade 10			1	1													2
69	Grade 10				1		1										1	3
70	Grade 10														1			1
71	Grade 11	1		1	1		1											4
72	Grade 11	1	1		1		1	1	1			1			1	1		9
73	Grade 11							1										1
74	Grade 11	1		1	1						1							4
75	Grade 11			1	1				1									3
76	Grade 11	1		1	1			1			1							5
77	Grade 11	1		1	1						1		1			1		6
78	Grade 11			1	1			1	1				1					5
79	Grade 11			1	1			1										3
80	Grade 11			1	1			1										3
81	Grade 11				1													1
Total		17	6	50	31		38	42	22		30	18	22		18	21	22	337
